# Supplementary material for: Sociodemographic and Health-Service Precursors of Local-Stage Lung Cancer Diagnosis: A Population-Based Study in New South Wales, Australia
Source: Cancers (Basel). 2025 May 27;17(11):1791. doi: 10.3390/cancers17111791 (PMC12153752; doi:10.3390/cancers17111791)
Supplement: Supplementary file 1 [file cancers-17-01791-s001.zip]

Archive with 1 entries (1 files):
- cancers-3588501-supplementary.pdf
